# Supplementary material for: Cellobiose Consumption Uncouples Extracellular Glucose Sensing and Glucose Metabolism in Saccharomyces cerevisiae
Source: mBio. 2017 Aug 8;8(4):e00855-17. doi: 10.1128/mBio.00855-17 (PMC5550752; doi:10.1128/mBio.00855-17)
Supplement: TABLE S1 [file mbo004173423st1.xlsx]

## Sheet: Sheet1
Acronym	Strain	CRISPRm guide (5'-3')		Repair oligo (5'-3')
		ID	Guide sequence	ID	Oligo sequence
NC	S288C ura3::PPGK1-cdt-1-N209S/F262Y-TADH1 LYP1::PTDH3-GH1-1
pfk1m	NC pfk2-P722L	G1	actttgtctaacaatgttcc	B1	tggtggtttcgaagcttttgaatctttacatcaattagagagagcaagagaaagttatccagctttcagaatcccaatggtcttgataccagctactttgtctaacaatgttctaggtactgaatactctttgggttctgataccgctttgaatgctcta
pt	NC pma1-∆916	G2		B2	tgaacggtaagccaatgaaggaaaagaagtctaccagaagtgtcgaagacttcatggctgctatgcaaagagtctctactcaacacgaataatcctgttgaagtagcatttaatcataatttttgtcacattttaatcaacttgatttttctgg
pfk1m pma1-∆916	NC pfk2-P722L pma1-∆916	G1+G2		B1+B2
DD	NC pma1-S911D/T912D	G2		B3	tgaacggtaagccaatgaaggaaaagaagtctaccagaagtgtcgaagacttcatggctgctatgcaaagagtcgatgatcaacacgaaaaggaaacctaatcctgttgaagtagcatttaatcataatttttgtcacattttaatcaacttgattt
DT	NC pma1-S911D	G2		B4	tgaacggtaagccaatgaaggaaaagaagtctaccagaagtgtcgaagacttcatggctgctatgcaaagagtcgatactcaacacgaaaaggaaacctaatcctgttgaagtagcatttaatcataatttttgtcacattttaatcaacttgattt
AT	NC pma1-S911A	G2		B5	tgaacggtaagccaatgaaggaaaagaagtctaccagaagtgtcgaagacttcatggctgctatgcaaagagtcgctactcaacacgaaaaggaaacctaatcctgttgaagtagcatttaatcataatttttgtcacattttaatcaacttgattt
DA	NC pma1-S911D/T912A	G2		B6	tgaacggtaagccaatgaaggaaaagaagtctaccagaagtgtcgaagacttcatggctgctatgcaaagagtcgatactcaacacgaaaaggaaacctaatcctgttgaagtagcatttaatcataatttttgtcacattttaatcaacttgattt
SA	NC pma1-T911A	G2		B7	tgaacggtaagccaatgaaggaaaagaagtctaccagaagtgtcgaagacttcatggctgctatgcaaagagtctctgctccaacacgaaaaggaaacctaatcctgttgaagtagcatttaatcataatttttgtcacattttaatcaacttgattt
SD	NC pma1-T912D	G2		B8	tgaacggtaagccaatgaaggaaaagaagtctaccagaagtgtcgaagacttcatggctgctatgcaaagagtctctgatcaacacgaaaaggaaacctaatcctgttgaagtagcatttaatcataatttttgtcacattttaatcaacttgattt
snf3 R229K	NC snf3-R229K	G3	gctacacataaatcattaag	B9	aagggtcatttcaggtatcggtataggcgcaatttcagcggttgttccattataccaagcagaagctacacataaatcattaaaaggtgctattatttctacttaccaatgggccattacctggggcttgctcgtgtcaagtgcagtgtcgcaaggga
rgt2 R231K	NC rgt2-R231K	G4	gctgcgcagaagaaccttag	B10	ggatcgggataatctctgctgtggttcctctttatcaagctgaagctgcgcagaagaaccttaaaggtgccatcatttccagttatcagtgggctatcactattgggttactcgtgtccagtgcagtatcgcaaggaactcattccaaaaatggcccgt
gpa2 R273A	NC gpa2-R273A	G5	agatcgagacagatgacgtc	B11	cttacttcatggaaaatttcaccaggatcacttcgcccaattacagacccacccagcaggacatattaagatcggcacagatgacgtcagggatttttgacaccgtcattgatatggggtcggatatcaagatgcatatttacgacgtgggtggacagcg
s∆	NC snf3∆	G3		B12	tttaaacagaaggatatgcctttgttggcatagaaagaagaatttataattaatttaatgttattcgatgtattaattaagcggacgtgcattataatt
r∆	NC rgt2∆	G4		B13	tcaagttgcacagaaaccactatatatatatggaaatatctcgaatattgcttgtaaaccaatagcatcttacgatcgttcgaggtcttataaaccgttttatataaatt
g∆	NC gpa2∆	G6	gacacgcagaccgccagcgc	B14	tatcacagcgagccttattgttacagcacaaatcacgcgtattttcaagcaaatatcatgcacagctaaaacagagacaaaactgcatgcctcttctcccctttattat
sr∆	NC snf3∆ rgt2∆	G3+G4		B12+B13
sg∆	NC snf3∆ gpa2∆	G3+G6		B12+B14
rg∆	NC rgt2∆ gpa2∆	G4+G6		B13+B14
srg∆	NC snf3∆ rgt2∆ gpa2∆	G3+G4+G6		B12+B13+B14
sr∆-pt	NC snf3∆ rgt2∆ pma1∆916	G2+G3+G4		B2+B12+B13
mth1 I85N	NC mth1-I85N	G7	tgagattaaaaaaagattat	B15	cacgacttcttcgagaagagagaactttgtgaatgctcctccggagtacactgatagagctagagatgagaataaaaaaagattattggcctcctcacctagcagaaggtcacatcattcaagcagtatgcattcagcgagcaggag
mth1 I85S	NC mth1-I85S	G6		B16	cacgacttcttcgagaagagagaactttgtgaatgctcctccggagtacactgatagagctagagatgagagtaaaaaaagattattggcctcctcacctagcagaaggtcacatcattcaagcagtatgcattcagcgagcagga
sr∆-mth1 I85N	NC snf3∆ rgt2∆ mth1-I85N	G6		B15
sr∆-mth1 I85S	NC snf3∆ rgt2∆ mth1-I85S	G6		B16
cdt1-his	NC, pt, sr∆ and sr∆-pt cdt-1-cterm-8xHIS	G8	cgcttaagcaacgatagctt	B17	aaaaggtcgtcgtccaggccgacggccatgtgtccgaagctatcgttgctggcaaattgggaccacatcaccatcaccatcaccatcactaagcgaatttcttatgatttatgatttttattattaaataagttataaaaaaaataagtgta
